# Supplementary material for: The Association Between Uterine Artery Pulsatility Index at Mid-Gestation and the Method of Conception: A Cohort Study
Source: Medicina (Kaunas). 2025 Jun 16;61(6):1093. doi: 10.3390/medicina61061093 (PMC12195363; doi:10.3390/medicina61061093)
Supplement: Supplementary file 1 [file medicina-61-01093-s001.zip]

Archive with 1 entries (1 files):
- medicina-3665500-supplementary.pdf
